# Supplementary material for: Effects of Oats, Tartary Buckwheat, and Foxtail Millet Supplementation on Lipid Metabolism, Oxido-Inflammatory Responses, Gut Microbiota, and Colonic SCFA Composition in High-Fat Diet Fed Rats
Source: Nutrients. 2022 Jul 4;14(13):2760. doi: 10.3390/nu14132760 (PMC9268892; doi:10.3390/nu14132760)
Supplement: Supplementary file 1 [file nutrients-14-02760-s001.zip]

Archive with 1 entries (1 files):
- nutrients-1745395-supplementary.pdf
